# Supplementary material for: Add Sugar to Chitosan: Mucoadhesion and In Vitro Intestinal Permeability of Mannosylated Chitosan Nanocarriers
Source: Pharmaceutics. 2022 Apr 11;14(4):830. doi: 10.3390/pharmaceutics14040830 (PMC9024478; doi:10.3390/pharmaceutics14040830)
Supplement: Supplementary file 1 [file pharmaceutics-14-00830-s001.zip]

Archive with 2 entries (2 files):
- Supplementary Material S6.avi
- Supplementary Materials.pdf
